# Supplementary material for: The Role of Phialocephala fortinii in Improving Plants’ Phosphorus Nutrition: New Puzzle Pieces
Source: J Fungi (Basel). 2022 Nov 21;8(11):1225. doi: 10.3390/jof8111225 (PMC9695368; doi:10.3390/jof8111225)
Supplement: Supplementary file 1 [file jof-08-01225-s001.zip]

Archive with 1 entries (1 files):
- jof-2047277-supplementary.pdf
